# Supplementary material for: Novel Photoinduced Squalene Cyclic Peroxide Identified, Detected, and Quantified in Human Skin Surface Lipids
Source: Antioxidants (Basel). 2021 Nov 4;10(11):1760. doi: 10.3390/antiox10111760 (PMC8614752; doi:10.3390/antiox10111760)
Supplement: Supplementary file 1 [file antioxidants-10-01760-s001.zip]

Archive with 2 entries (2 files):
- Supporting information 1.pdf
- Supporting Information 2.xlsx
